# Supplementary material for: Epigenetic Modifications May Regulate the Activation of the Hypopharyngeal Gland of Honeybees (Apis Mellifera) During Winter
Source: Front Genet. 2020 Feb 12;11:46. doi: 10.3389/fgene.2020.00046 (PMC7029738; doi:10.3389/fgene.2020.00046)
Supplement: Supplementary file 5 [file Table_1.xlsx]

## Sheet: WB_vs_SB.all.dmr+dmg.result
Table S1 All DMRS and DMGs between WB and SB groups
Chromosome	Start_pos	End_pos	No_of_CpGs	DMR_length (bp)	Methylation_diff	WB_average_methylation_level	SB_average_methylation_level	p-value	direction	Gene ID	Regions
1	824613	824823	37	211	0.116122	0.132471	0.0163485	0.00247811	hyper	GB42151	genebody
1	1433567	1433652	14	86	0.31825	0.342679	0.0244286	0.0460376	hyper	GB47656	genebody
1	2634173	2634308	37	136	0.286942	0.293324	0.00638179	0.02576	hyper	GB50376	upstream
1	3632266	3632284	6	19	-0.258849	0.0193114	0.278161	0.0155761	hypo	GB49723	genebody
1	4063402	4063450	5	49	-0.134536	0.00610841	0.140644	5.18101e-05	hypo	GB49721	downstream
1	4320286	4320367	6	82	0.271485	0.275661	0.00417604	7.43469e-05	hyper	GB52266	genebody
1	4725646	4725795	14	150	0.355802	0.379829	0.0240263	0.00019252	hyper	GB53231	upstream
1	4725646	4725795	14	150	0.355802	0.379829	0.0240263	0.00249554	hyper	GB53232	genebody
1	6466101	6466121	4	21	-0.172402	0.102545	0.274947	1.92394e-05	hypo	GB40818	genebody
1	6700605	6700653	8	49	-0.326705	0.0409052	0.367611	0.0264924	hypo	GB40831	genebody
1	7648435	7648490	4	56	0.160657	0.189911	0.0292537	0.01269	hyper	GB51809	upstream
1	7648435	7648490	4	56	0.160657	0.189911	0.0292537	0.01269	hyper	GB51809-RA	genebody
1	7863852	7863957	5	106	-0.26287	0.0408741	0.303744	8.41776e-05	hypo	GB51854	genebody
1	9680673	9681281	44	609	0.300911	0.309127	0.00821526	0.0116863	hyper	GB43005	upstream
1	10821565	10821943	13	379	0.111649	0.12118	0.00953144	1.36793e-05	hyper	GB41022	genebody
1	13310621	13310656	5	36	0.145225	0.183416	0.0381906	8.2236e-05	hyper	GB46526	genebody
1	13348360	13348399	6	40	-0.183613	0.00505584	0.188669	0.013293	hypo	GB46526	genebody
1	13405122	13406084	109	963	0.318025	0.359986	0.0419618	0.00250008	hyper	GB46405	upstream
1	13405122	13406084	109	963	0.318025	0.359986	0.0419618	0.00218709	hyper	GB46526	genebody
1	13406585	13406740	19	156	0.320982	0.34396	0.0229774	8.51019e-06	hyper	GB46405	genebody
1	13406585	13406740	19	156	0.320982	0.34396	0.0229774	0.00143378	hyper	GB46526	downstream
1	13459090	13459139	6	50	0.134108	0.220012	0.0859039	0.000241902	hyper	GB46405	downstream
1	13459090	13459139	6	50	0.134108	0.220012	0.0859039	0.00898946	hyper	GB46526	upstream
1	13615265	13615290	4	26	-0.1522	0.0103432	0.162543	1.00338e-05	hypo	GB46524	upstream
1	15068131	15068295	13	165	0.341056	0.352884	0.0118284	6.57507e-05	hyper	GB52133	genebody
1	16341367	16341511	26	145	0.159021	0.162898	0.0038771	0.000258347	hyper	GB47372-RA	upstream
1	16341367	16341511	26	145	0.159021	0.162898	0.0038771	0.000258347	hyper	GB47372	genebody
1	16383351	16383364	4	14	-0.119829	0.0055566	0.125386	0.000402915	hypo	GB47516-RA	genebody
1	16383351	16383364	4	14	-0.119829	0.0055566	0.125386	0.000402915	hypo	GB47516	downstream
1	16402981	16403006	7	26	-0.136619	0.010281	0.1469	1.04448e-06	hypo	GB47375	genebody
1	18325185	18325252	5	68	-0.299735	0.0111617	0.310897	4.51365e-06	hypo	GB51940	genebody
1	20385588	20385919	14	332	0.223282	0.228805	0.00552295	0.00794994	hyper	GB40035	genebody
1	21431773	21431799	6	27	-0.128156	0.00394291	0.132099	0.00114946	hypo	GB45511	downstream
1	21674241	21674336	20	96	0.333397	0.334517	0.00112033	3.00143e-05	hyper	GB45519-RA	upstream
1	21674241	21674336	20	96	0.333397	0.334517	0.00112033	0.0133317	hyper	GB45519	genebody
1	21712430	21712537	27	108	0.333528	0.338206	0.00467804	0.00126488	hyper	GB45502	genebody
1	21713581	21713724	31	144	0.347054	0.352566	0.00551195	5.95704e-05	hyper	GB45502	upstream
1	21725103	21725132	7	30	0.318304	0.322217	0.00391258	0.00010403	hyper	GB45501-RA	genebody
1	21725103	21725132	7	30	0.318304	0.322217	0.00391258	0.00010403	hyper	GB45501	downstream
1	23329675	23329696	4	22	-0.156759	0.00926935	0.166029	0.00666988	hypo	GB51611	genebody
1	24214121	24214143	6	23	-0.32041	0.0175314	0.337942	3.54877e-06	hypo	GB51546	genebody
1	25394601	25394676	21	76	0.100529	0.106912	0.00638291	6.71781e-06	hyper	GB49273	genebody
1	25891707	25891737	6	31	0.106687	0.155821	0.049134	0.00316669	hyper	GB55020	genebody
1	26613508	26613828	14	321	0.111918	0.150466	0.0385487	5.45689e-07	hyper	GB54935	upstream
1	27444837	27444905	16	69	0.329949	0.339125	0.00917603	0.00075325	hyper	GB53976	genebody
1	27977862	27977889	8	28	-0.32587	0.0101221	0.335992	1.43589e-06	hypo	GB53931	genebody
1	28070363	28070496	34	134	0.256494	0.266396	0.00990273	0.00105164	hyper	GB53962	genebody
1	28070363	28070496	34	134	0.256494	0.266396	0.00990273	0.00105164	hyper	GB53962-RA	genebody
1	29801320	29801351	10	32	-0.333064	0.00407641	0.337141	0.0111575	hypo	GB42288	genebody
2	1015439	1015585	10	147	0.105804	0.168259	0.0624548	7.27412e-05	hyper	GB50701	genebody
2	1204099	1204190	6	92	0.339369	0.403517	0.0641483	0.000135794	hyper	GB46307	genebody
2	1711076	1711132	9	57	0.110727	0.112385	0.00165825	0.0197326	hyper	GB49740	genebody
2	1941065	1941204	14	140	0.311655	0.324533	0.0128781	9.92485e-06	hyper	GB43492	genebody
2	2848540	2848652	7	113	0.325065	0.416342	0.0912774	1.98474e-06	hyper	GB43429	genebody
2	4493032	4493039	6	8	0.150691	0.165873	0.0151822	8.19928e-05	hyper	GB50792	genebody
2	5838047	5838172	15	126	0.121126	0.134393	0.0132666	0.005235	hyper	GB50721	upstream
2	5870335	5870380	6	46	-0.142104	0.00604845	0.148152	9.28022e-06	hypo	GB50721	downstream
2	6216008	6216026	5	19	-0.234209	0.103454	0.337663	1.07335e-05	hypo	GB48919	genebody
2	6230498	6230735	20	238	0.211089	0.246527	0.0354375	0.000794603	hyper	GB48919	downstream
2	6233406	6234126	65	721	0.265404	0.293213	0.0278088	0.0170911	hyper	GB48919	upstream
2	6432360	6432382	4	23	-0.127537	0.0119565	0.139494	0.000108735	hypo	GB48913	downstream
2	7101360	7101486	23	127	0.202809	0.208447	0.00563824	0.0422784	hyper	GB43374	genebody
2	7179758	7179875	12	118	0.343844	0.346214	0.00236949	5.57011e-05	hyper	GB40333	genebody
2	8975393	8975456	9	64	-0.278548	0.00652126	0.285069	0.000755531	hypo	GB52440	upstream
2	9003569	9003664	12	96	0.291018	0.352917	0.0618997	0.00909629	hyper	GB52440	genebody
2	9003569	9003664	12	96	0.291018	0.352917	0.0618997	0.0120459	hyper	GB52452	downstream
2	9040137	9040225	15	89	0.329723	0.337804	0.00808106	0.000128734	hyper	GB52440	genebody
2	9068050	9068093	11	44	-0.146036	0.0143745	0.16041	6.49615e-05	hypo	GB52440	genebody
2	9425356	9425374	4	19	-0.171479	0.023777	0.195256	0.0311277	hypo	GB52427	genebody
2	10726529	10726537	4	9	-0.11108	0.0197573	0.130837	2.34678e-05	hypo	GB49794	genebody
2	10778123	10778274	13	152	0.294094	0.301309	0.00721564	6.69403e-05	hyper	GB49767	upstream
2	10778123	10778274	13	152	0.294094	0.301309	0.00721564	6.69403e-05	hyper	GB49767-RA	genebody
2	10779476	10779519	5	44	-0.282454	0.00943971	0.291894	0.011849	hypo	GB49767	upstream
2	11224033	11224064	10	32	-0.288127	0.00773673	0.295864	1.02302e-05	hypo	GB49809	genebody
2	11664106	11664116	4	11	-0.264018	0.0130009	0.277019	5.13588e-05	hypo	GB55348	genebody
2	11749158	11749260	22	103	0.331541	0.33524	0.00369922	0.00562516	hyper	GB55349	downstream
2	11749562	11749756	35	195	0.33217	0.338941	0.00677073	0.00963683	hyper	GB55349	upstream
2	11750325	11750428	25	104	0.31383	0.358939	0.0451091	8.02368e-05	hyper	GB55349	genebody
2	12569860	12570131	39	272	0.137888	0.14505	0.00716242	0.00891683	hyper	GB55648	genebody
2	12876659	12876712	7	54	-0.307489	0.0178576	0.325347	0.000970484	hypo	GB55378	genebody
2	13038140	13038276	9	137	-0.107771	0.00588301	0.113654	0.000262469	hypo	GB55380	genebody
2	14622057	14622147	10	91	0.128363	0.201175	0.0728116	0.00450047	hyper	GB55455	genebody
2	14622057	14622147	10	91	0.128363	0.201175	0.0728116	1.69176e-07	hyper	GB55564	genebody
2	14622057	14622147	10	91	0.128363	0.201175	0.0728116	1.69176e-07	hyper	GB55564-RA	downstream
2	14889578	14889634	15	57	0.330908	0.347495	0.016587	2.37807e-06	hyper	GB55549-RA	genebody
2	14889578	14889634	15	57	0.330908	0.347495	0.016587	2.37807e-06	hyper	GB55549	downstream
2	14991376	14991501	33	126	0.10288	0.10757	0.00469024	5.25936e-05	hyper	GB55538	genebody
2	14991376	14991501	33	126	0.10288	0.10757	0.00469024	5.25936e-05	hyper	GB55538-RA	downstream
2	15060828	15060866	5	39	-0.191599	0.0111507	0.20275	0.00496817	hypo	GB55480	upstream
3	58629	58679	9	51	0.107103	0.192984	0.0858809	1.6159e-05	hyper	GB56009	downstream
3	128757	129785	77	1029	0.338779	0.380599	0.0418209	0.00715201	hyper	GB56000	genebody
3	489592	489745	16	154	0.100301	0.17687	0.0765688	5.16504e-05	hyper	GB55995	upstream
3	1041747	1041920	25	174	0.234435	0.259791	0.0253562	0.00674363	hyper	GB51895	genebody
3	1954332	1954397	7	66	0.292925	0.352156	0.0592314	0.000131587	hyper	GB49075	genebody
3	1954332	1954397	7	66	0.292925	0.352156	0.0592314	0.000283905	hyper	GB49126	genebody
3	2972443	2972533	17	91	0.333277	0.33826	0.00498325	9.84247e-05	hyper	GB46956	genebody
3	6040578	6040609	7	32	-0.213004	0.00551836	0.218522	1.15379e-05	hypo	GB55855	genebody
3	7068755	7068841	13	87	0.185572	0.190218	0.00464626	0.0047846	hyper	GB53701	genebody
3	7270220	7270344	16	125	0.132737	0.183306	0.0505691	0.036279	hyper	GB53660	genebody
3	7731050	7731251	31	202	0.116702	0.123075	0.00637243	0.000758534	hyper	GB53644	genebody
3	9023164	9024521	180	1358	0.242488	0.260015	0.0175269	0.0640321	hyper	GB53821	genebody
3	11529812	11530078	19	267	0.307555	0.317172	0.00961612	0.00070855	hyper	GB47035	genebody
3	12166053	12166266	19	214	-0.151682	0.152628	0.000946467	0.000709	Hypo	GB47623	genebody
4	899400	899456	6	57	-0.10623	0.0139069	0.120137	1.26497e-05	hypo	GB54889	genebody
4	1819324	1819512	17	189	0.211904	0.23205	0.0201458	0.00101709	hyper	GB53122	downstream
4	2953007	2953018	6	12	-0.150319	0.0454631	0.195782	4.72366e-06	hypo	GB53162	genebody
4	3431102	3431196	10	95	0.230823	0.310151	0.0793283	0.00437225	hyper	GB49515	genebody
4	3507763	3507826	9	64	0.105201	0.239827	0.134627	0.00167785	hyper	GB49517	upstream
4	3507763	3507826	9	64	0.105201	0.239827	0.134627	0.00167785	hyper	GB49517-RA	genebody
4	3509083	3509267	22	185	0.107199	0.163328	0.0561292	3.1489e-06	hyper	GB49517	downstream
4	4872769	4872817	7	49	0.125311	0.25338	0.128069	1.13396e-05	hyper	GB55951	genebody
4	5612531	5612587	5	57	-0.22208	0.0409925	0.263072	5.62182e-05	hypo	GB50444	genebody
4	5612531	5612587	5	57	-0.22208	0.0409925	0.263072	5.62182e-05	hypo	GB50444-RA	downstream
4	5612531	5612587	5	57	-0.22208	0.0409925	0.263072	0.0259158	hypo	GB50445	genebody
4	5987606	5987621	9	16	-0.110034	0.547718	0.657752	6.23878e-05	hypo	GB50458	genebody
4	8039961	8039985	4	25	-0.300642	0.00599369	0.306636	0.000791406	hypo	GB42984	genebody
4	8039961	8039985	4	25	-0.300642	0.00599369	0.306636	0.000791406	hypo	GB42984-RA	downstream
4	8657486	8657692	13	207	-0.323806	0.0143207	0.338127	7.29028e-05	hypo	GB40999-RA	upstream
4	8657486	8657692	13	207	-0.323806	0.0143207	0.338127	7.29028e-05	hypo	GB40999	genebody
4	8657486	8657692	13	207	-0.323806	0.0143207	0.338127	1.43123e-05	hypo	GB41000	downstream
4	9820690	9820793	24	104	0.247583	0.254646	0.00706278	1.75315e-06	hyper	GB44158	genebody
4	10000384	10000501	26	118	0.13944	0.144879	0.00543922	7.5476e-08	hyper	GB44163	genebody
4	10253477	10253517	8	41	0.15462	0.164957	0.0103374	3.53491e-06	hyper	GB44042	genebody
4	10299611	10299724	24	114	0.285923	0.293047	0.00712318	0.00908529	hyper	GB44041	genebody
4	10300101	10300204	17	104	0.187332	0.190804	0.00347274	4.46676e-05	hyper	GB44041	genebody
4	10379736	10379775	11	40	0.351322	0.355648	0.0043264	2.90274e-05	hyper	GB44041	genebody
4	10618509	10618785	57	277	0.101274	0.111027	0.00975287	0.00606562	hyper	GB44194	upstream
4	10618509	10618785	57	277	0.101274	0.111027	0.00975287	7.39016e-05	hyper	GB44195	genebody
4	10787405	10788139	79	735	0.100463	0.105771	0.00530789	0.0257165	hyper	GB44197	genebody
4	10887097	10887527	34	431	0.354626	0.359771	0.00514499	6.09447e-06	hyper	GB44198	downstream
4	10887097	10887527	34	431	0.354626	0.359771	0.00514499	6.09447e-06	hyper	GB44198-RA	genebody
4	11406474	11406642	13	169	0.431128	0.477775	0.0466471	7.5302e-05	hyper	GB44009	downstream
4	11947196	11947208	4	13	-0.177302	0.00371064	0.181013	1.32503e-07	hypo	GB53008	genebody
5	270035	270124	11	90	0.108971	0.201776	0.0928048	4.54553e-05	hyper	GB44402	genebody
5	1953075	1953131	12	57	0.100628	0.14211	0.0414825	1.67672e-06	hyper	GB52279	downstream
5	1977675	1977834	31	160	0.124105	0.135832	0.0117272	2.93538e-05	hyper	GB52279	genebody
5	2058999	2059086	11	88	-0.299897	0.0572057	0.357102	0.000162943	hypo	GB52279	genebody
5	3501038	3501289	9	252	-0.1272	0.0268625	0.154062	3.38053e-05	hypo	GB51391	downstream
5	4334625	4334682	15	58	0.301441	0.302399	0.000957298	5.06743e-06	hyper	GB40915	genebody
5	7462515	7462545	5	31	-0.183141	0.0181815	0.201322	0.0173375	hypo	GB48685	genebody
5	7968982	7969099	28	118	0.108363	0.129001	0.020638	6.50485e-05	hyper	GB48637	genebody
5	8065945	8066897	36	953	0.293759	0.299609	0.00585014	0.000138354	hyper	GB48655	genebody
5	8121411	8121468	13	58	0.258757	0.261117	0.00235936	1.59064e-06	hyper	GB48655	genebody
5	9280863	9280972	7	110	0.108012	0.20042	0.0924081	1.12886e-06	hyper	GB44554	genebody
5	9280863	9280972	7	110	0.108012	0.20042	0.0924081	0.000409044	hyper	GB44557	genebody
5	9370694	9370721	8	28	-0.305641	0.00512547	0.310767	0.000102052	hypo	GB44551	downstream
5	9734623	9734712	18	90	0.125517	0.144106	0.0185889	0.00239106	hyper	GB44567	genebody
5	9783124	9783181	8	58	-0.117523	0.0150323	0.132555	3.42112e-06	hypo	GB44544	genebody
5	10380913	10380932	5	20	0.100536	0.120362	0.0198252	4.9368e-06	hyper	GB44610	genebody
5	13289578	13289892	39	315	0.102467	0.122719	0.0202518	1.05199e-05	hyper	GB41344	genebody
5	13289578	13289892	39	315	0.102467	0.122719	0.0202518	1.05199e-05	hyper	GB41344-RA	downstream
5	13460508	13460595	7	88	0.354018	0.36044	0.00642143	3.85114e-05	hyper	GB41306	genebody
5	13460508	13460595	7	88	0.354018	0.36044	0.00642143	5.36909e-05	hyper	GB41332	genebody
5	13975791	13975869	18	79	0.145717	0.153152	0.00743525	0.000525399	hyper	GB45657	genebody
6	601785	601832	11	48	0.114676	0.11944	0.00476356	9.20131e-05	hyper	GB51211	upstream
6	601785	601832	11	48	0.114676	0.11944	0.00476356	9.20131e-05	hyper	GB51211-RA	genebody
6	2909473	2909676	13	203	-0.404835	0.457037	0.0522022	0.000350769	Hypo	GB47931	genebody
6	4563414	4563568	26	155	0.112245	0.150253	0.0380078	0.000646492	hyper	GB52187	upstream
6	4662209	4662423	25	215	0.100065	0.136688	0.0366236	1.63684e-05	hyper	GB52195	downstream
6	4662209	4662423	25	215	0.100065	0.136688	0.0366236	1.63684e-05	hyper	GB52195-RA	genebody
6	5816384	5816528	26	145	0.140752	0.144645	0.00389286	1.01499e-05	hyper	GB46083	genebody
6	5967174	5967228	6	55	0.10487	0.169694	0.0648243	5.75329e-06	hyper	GB46073	genebody
6	11549697	11549721	5	25	-0.192667	0.0103776	0.203045	0.00489711	hypo	GB52937-RA	upstream
6	12211780	12212111	63	332	0.119527	0.130044	0.0105167	0.00489711	hyper	GB62337	genebody
6	12211780	12212111	63	332	0.119527	0.130044	0.0105167	0.00489711	hyper	GB62337	genebody
6	12211780	12212111	63	332	0.119527	0.130044	0.0105167	5.62869e-09	hyper	GB46330	genebody
6	12214248	12214334	4	87	-0.180255	0.0409333	0.221188	2.45168e-06	hypo	GB46330	genebody
6	12555040	12555435	24	396	0.156756	0.166968	0.0102116	1.4204e-05	hyper	GB46340	genebody
6	13933120	13933501	40	382	0.237432	0.242565	0.0051336	3.36721e-05	hyper	GB41954	genebody
6	14304469	14304507	5	39	-0.195258	0.0970838	0.292342	6.82225e-06	hypo	GB43405	genebody
6	14789727	14789733	4	7	0.10763	0.113419	0.00578895	1.52889e-06	hyper	GB53557	upstream
6	14794884	14795027	5	144	0.244948	0.284657	0.0397091	0.000261367	hyper	GB53557	genebody
6	15194869	15195029	16	161	0.319659	0.325044	0.00538485	4.6875e-06	hyper	GB53526	genebody
6	15467455	15467574	18	120	0.113791	0.185193	0.0714015	2.08139e-05	hyper	GB53582	genebody
6	16702779	16702958	19	180	0.303444	0.350951	0.0475075	5.55646e-06	hyper	GB45427	upstream
6	16702779	16702958	19	180	0.303444	0.350951	0.0475075	5.55646e-06	hyper	GB45427-RA	genebody
7	940821	941373	76	553	0.293989	0.303649	0.00966021	0.00171343	hyper	GB49684	downstream
7	993651	993691	5	41	-0.229185	0.00915134	0.238337	6.4296e-06	hypo	GB49684	genebody
7	2977833	2977992	8	160	0.164872	0.17265	0.00777876	3.93048e-08	hyper	GB42543-RA	upstream
7	2977833	2977992	8	160	0.164872	0.17265	0.00777876	3.93048e-08	hyper	GB42543	genebody
7	3094925	3095015	27	91	0.108534	0.121803	0.013269	7.36847e-08	hyper	GB53782	genebody
7	3347070	3347174	7	105	-0.131874	0.0124098	0.144284	0.000144054	hypo	GB53785	genebody
7	3585950	3586215	61	266	-0.249012	0.450533	0.699545	3.81618e-09	hypo	GB53773	downstream
7	3585950	3586215	61	266	-0.249012	0.450533	0.699545	1.95637e-05	hypo	GB53801	genebody
7	3866685	3866912	31	228	0.284172	0.324739	0.0405668	0.0145528	hyper	GB41106	genebody
7	4489307	4490065	76	759	0.201063	0.216606	0.0155422	9.3747e-06	hyper	GB54634	genebody
7	5724990	5725522	44	533	0.101183	0.150272	0.0490881	0.0306154	hyper	GB43304	downstream
7	6920550	6920752	11	203	-0.230114	0.234333	0.00421841	0.00671214	hypo	GB48301	genebody
7	9575738	9575753	6	16	0.22185	0.226351	0.00450102	1.2383e-07	hyper	GB42463	genebody
7	10864360	10864456	18	97	0.254309	0.343131	0.0888223	2.09496e-07	hyper	GB44278	genebody
7	10864360	10864456	18	97	0.254309	0.343131	0.0888223	4.9978e-07	hyper	GB44375	genebody
7	11352521	11352528	4	8	-0.228359	0.0154481	0.243807	2.71619e-09	hypo	GB44315-RA	upstream
7	11352521	11352528	4	8	-0.228359	0.0154481	0.243807	2.71619e-09	hypo	GB44315	genebody
7	11573121	11573237	6	117	-0.307801	0.0118278	0.319629	0.000334459	hypo	GB44325	genebody
7	11573121	11573237	6	117	-0.307801	0.0118278	0.319629	6.93409e-09	hypo	GB44336	genebody
7	12251453	12251715	25	263	0.147036	0.166181	0.0191453	1.8496e-08	hyper	GB48097	upstream
7	12251453	12251715	25	263	0.147036	0.166181	0.0191453	1.8496e-08	hyper	GB48097-RA	genebody
7	12284761	12285101	36	341	0.321943	0.340203	0.0182602	1.06151e-07	hyper	GB48097	downstream
7	12345047	12345128	10	82	0.314218	0.324512	0.0102945	1.0651e-07	hyper	GB48181	genebody
7	12636933	12636958	8	26	-0.265995	0.0232686	0.289263	5.40682e-07	hypo	GB48121	genebody
8	85111	85294	28	184	0.291662	0.318306	0.0266443	5.41547e-06	hyper	GB47876	downstream
8	1312839	1313006	12	168	-0.324388	0.0123641	0.336752	1.87929e-05	hypo	GB52582	genebody
8	3585011	3585062	14	52	-0.128734	0.187733	0.316467	1.40441e-08	hypo	GB40543	upstream
8	3585011	3585062	14	52	-0.128734	0.187733	0.316467	1.40441e-08	hypo	GB40543-RA	genebody
8	7337615	7337742	20	128	0.107459	0.184529	0.0770704	1.52717e-05	hyper	GB41920	downstream
8	9239985	9240088	6	104	0.261604	0.280276	0.0186723	9.71895e-07	hyper	GB52845	genebody
8	9808631	9808641	4	11	-0.149134	0.0175999	0.166734	1.72348e-08	hypo	GB54818	genebody
8	10150215	10150310	13	96	0.215994	0.218325	0.00233153	2.96452e-08	hyper	GB48052	genebody
8	10301586	10302721	99	1136	0.307451	0.336002	0.0285512	0.0439254	hyper	GB48046	genebody
8	10906158	10906286	22	129	0.263996	0.280568	0.016572	0.0130915	hyper	GB48864	genebody
8	11524121	11524224	10	104	0.163105	0.305788	0.142683	0.0302908	hyper	GB41975	genebody
8	12726913	12727031	10	119	0.129402	0.200655	0.0712524	8.80096e-10	hyper	GB51694	genebody
8	12726913	12727031	10	119	0.129402	0.200655	0.0712524	8.04838e-08	hyper	GB51720	upstream
8	12726913	12727031	10	119	0.129402	0.200655	0.0712524	8.04838e-08	hyper	GB51720-RA	genebody
8	12933325	12933402	18	78	0.329891	0.342249	0.0123583	1.14215e-08	hyper	GB51677	genebody
8	13374379	13374484	31	106	-0.103614	0.280355	0.383969	9.21921e-09	hypo	GB51757	genebody
9	12855	12904	9	50	0.119164	0.156122	0.0369578	1.06648e-07	hyper	GB45547	genebody
9	50946	51034	13	89	0.100922	0.160055	0.0591322	0.000394527	hyper	GB45548	genebody
9	351536	351544	4	9	-0.15987	0.0386437	0.198514	6.6017e-07	hypo	GB45901	genebody
9	871827	871842	6	16	0.145217	0.183267	0.03805	1.72443e-05	hyper	GB47146	genebody
9	1142368	1142397	7	30	0.10747	0.173419	0.0659491	0.000209392	hyper	GB47135	genebody
9	5304939	5305225	40	287	0.125847	0.129322	0.00347504	0.0121876	hyper	GB42783	genebody
9	6146048	6146193	25	146	0.167734	0.248715	0.0809809	0.000518158	hyper	GB42683	upstream
9	6146048	6146193	25	146	0.167734	0.248715	0.0809809	0.000518158	hyper	GB42683-RA	genebody
9	8765327	8765334	5	8	-0.131836	0.0134237	0.14526	7.01885e-07	hypo	GB42905	genebody
9	9720627	9720683	11	57	0.259964	0.277195	0.0172306	0.0423753	hyper	GB53396	genebody
9	9721921	9722020	9	100	-0.261584	0.0236088	0.285192	0.015439	hypo	GB53396	genebody
9	10704980	10705005	10	26	-0.471569	0.00649459	0.478063	0.0374736	hypo	GB53296-RA	downstream
9	10704980	10705005	10	26	-0.471569	0.00649459	0.478063	0.0374736	hypo	GB53296	genebody
9	10869232	10869316	17	85	0.143494	0.165446	0.0219519	0.0268431	hyper	GB53479	genebody
10	1731614	1731802	12	189	0.183121	0.193195	0.0100741	0.00053089	hyper	GB51231	genebody
10	4696299	4696612	51	314	0.137948	0.154469	0.0165211	0.00141568	hyper	GB43371	genebody
10	4696299	4696612	51	314	0.137948	0.154469	0.0165211	0.00141568	hyper	GB43371-RA	downstream
10	6136191	6136425	32	235	0.11905	0.126285	0.00723512	0.0077997	hyper	GB48386	genebody
10	8122521	8122536	5	16	-0.129763	0.00965622	0.139419	0.000826142	hypo	GB54295	genebody
10	8124660	8124759	16	100	0.126736	0.146362	0.019626	2.40551e-05	hyper	GB54295	upstream
10	8834148	8834263	17	116	0.313311	0.332841	0.0195298	0.0194069	hyper	GB51176	genebody
10	8919371	8919474	11	104	0.13045	0.211737	0.0812866	6.0331e-05	hyper	GB50877	upstream
10	9165496	9165562	10	67	-0.131086	0.0130794	0.144165	0.00286205	hypo	GB51163-RA	upstream
10	9165496	9165562	10	67	-0.131086	0.0130794	0.144165	0.00286205	hypo	GB51163	genebody
10	9436890	9436955	7	66	0.187556	0.195404	0.00784813	6.347e-06	hyper	GB51141	genebody
10	9438672	9438760	27	89	0.103376	0.110602	0.00722639	0.000160463	hyper	GB51141	genebody
10	9664588	9665198	13	611	0.102394	0.135617	0.0332235	0.000249586	hyper	GB50924	downstream
10	9664588	9665198	13	611	0.102394	0.135617	0.0332235	0.000249586	hyper	GB50924-RA	genebody
10	9664588	9665198	13	611	0.102394	0.135617	0.0332235	0.000249586	hyper	GB51124	genebody
10	10118844	10118979	10	136	0.108692	0.17034	0.0616479	0.000807314	hyper	GB51085	genebody
10	10202746	10202762	5	17	-0.305531	0.030213	0.335744	0.000923766	hypo	GB51083	genebody
10	10790803	10790961	38	159	0.173319	0.177155	0.00383607	0.00151467	hyper	GB51049	upstream
10	10839181	10839589	33	409	0.207395	0.219143	0.0117484	0.0375628	hyper	GB51048	genebody
10	12346413	12346616	44	204	0.171574	0.182302	0.0107281	0.000198502	hyper	GB48787	upstream
11	150368	150503	11	136	0.193012	0.244914	0.0519025	0.0230192	hyper	GB46632	genebody
11	917511	917890	7	380	-0.143743	0.0486625	0.192406	9.91016e-06	hypo	GB43953	downstream
11	1334576	1334609	4	34	-0.232283	0.0190921	0.251376	0.00789275	hypo	GB43934	genebody
11	1892772	1893061	31	290	-0.126425	0.111778	0.238204	0.00611972	hypo	GB55183	genebody
11	1941970	1942160	48	191	-0.216708	0.529216	0.745924	0.0120315	hypo	GB55183	genebody
11	2094478	2094597	23	120	0.118194	0.136012	0.0178185	0.000355339	hyper	GB55196	genebody
11	2626046	2626090	7	45	-0.137278	0.0504669	0.187745	0.0211973	hypo	GB55215	genebody
11	2626046	2626090	7	45	-0.137278	0.0504669	0.187745	0.0211973	hypo	GB55215-RA	downstream
11	2729438	2729535	17	98	0.323677	0.330844	0.00716642	0.0209657	hyper	GB55164	genebody
11	3098786	3099126	29	341	0.191527	0.206427	0.0149	0.00768978	hyper	GB55239	downstream
11	3098786	3099126	29	341	0.191527	0.206427	0.0149	0.00768978	hyper	GB55239-RA	downstream
11	3499471	3499615	10	145	0.370125	0.399792	0.0296667	0.0134636	hyper	GB43658	genebody
11	3500516	3500716	15	201	0.270912	0.286682	0.0157705	0.00610859	hyper	GB43658	upstream
11	5643940	5643952	8	13	-0.201394	0.0137328	0.215127	0.000175217	hypo	GB54061	genebody
11	5676461	5676525	11	65	-0.228489	0.00588451	0.234374	0.000748958	hypo	GB54061	genebody
11	9573523	9573531	4	9	-0.119619	0.00243388	0.122053	0.0105463	hypo	GB45075	upstream
11	9591505	9591530	7	26	0.316086	0.340306	0.0242203	0.00166311	hyper	GB45075	genebody
11	10078101	10078151	9	51	-0.335689	0.00395538	0.339645	0.00110557	hypo	GB45062	genebody
11	11203386	11203452	12	67	0.191786	0.547309	0.355524	0.00970771	hyper	GB45149	downstream
11	11203386	11203452	12	67	0.191786	0.547309	0.355524	0.000747057	hyper	GB45150	genebody
11	11212941	11213652	72	712	0.300605	0.313702	0.0130977	0.00155198	hyper	GB45150	genebody
11	11607897	11607943	7	47	-0.183426	0.0530808	0.236507	0.00498103	hypo	GB45005	downstream
11	11607897	11607943	7	47	-0.183426	0.0530808	0.236507	8.19039e-06	hypo	GB45161	genebody
11	11744437	11744516	13	80	0.162284	0.170399	0.00811435	0.000113107	hyper	GB45173	upstream
11	12156002	12156080	11	79	0.336095	0.341024	0.00492877	0.0170929	hyper	GB44974	genebody
11	12157783	12157838	12	56	0.334236	0.346618	0.0123819	0.00500284	hyper	GB44974	genebody
11	12705259	12705434	11	176	0.103142	0.1373	0.0341578	0.000411683	hyper	GB44934	genebody
11	12705259	12705434	11	176	0.103142	0.1373	0.0341578	0.00190572	hyper	GB44935	genebody
11	12705259	12705434	11	176	0.103142	0.1373	0.0341578	0.000462405	hyper	GB45224	upstream
11	13948760	13948914	31	155	0.339932	0.344031	0.00409889	0.000759593	hyper	GB43093	genebody
11	13948760	13948914	31	155	0.339932	0.344031	0.00409889	0.0227564	hyper	GB43224	genebody
11	14295400	14295847	16	448	0.101548	0.175027	0.0734796	0.000971434	hyper	GB43192	downstream
11	14295400	14295847	16	448	0.101548	0.175027	0.0734796	0.000971434	hyper	GB43192-RA	downstream
11	14295400	14295847	16	448	0.101548	0.175027	0.0734796	0.000971434	hyper	GB43193	downstream
11	14319974	14320135	29	162	0.329271	0.335784	0.00651226	0.000651432	hyper	GB43191	genebody
11	14319974	14320135	29	162	0.329271	0.335784	0.00651226	0.00373535	hyper	GB43191-RA	downstream
11	14420134	14420166	7	33	0.332151	0.333327	0.00117569	0.000990877	hyper	GB43188	downstream
11	14504884	14504890	4	7	-0.328248	0.00671194	0.33496	0.00692227	hypo	GB43138	genebody
12	1566575	1566639	9	65	0.124468	0.191754	0.0672859	0.00388258	hyper	GB40237	genebody
12	1858812	1858891	15	80	0.120942	0.129388	0.00844624	1.66626e-05	hyper	GB51777	genebody
12	1865766	1865919	11	154	0.303739	0.349978	0.0462396	0.00566786	hyper	GB51777	genebody
12	3045745	3045898	6	154	0.121809	0.141708	0.0198987	0.004319	hyper	GB55066	genebody
12	3239687	3239792	8	106	0.22939	0.304231	0.0748411	0.000375706	hyper	GB55063	upstream
12	5349037	5349703	52	667	0.180858	0.185129	0.00427036	0.00388707	hyper	GB40616	upstream
12	5349037	5349703	52	667	0.180858	0.185129	0.00427036	0.00807422	hyper	GB40617-RA	downstream
12	5349037	5349703	52	667	0.180858	0.185129	0.00427036	0.00807422	hyper	GB40617	genebody
12	5602740	5602948	12	209	-0.338588	0.350813	0.0122251	4.09492e-06	hypo	102655737	genebody
12	6720816	6720926	16	111	0.320541	0.340349	0.0198071	0.0158487	hyper	GB40679	genebody
12	7812352	7812431	4	80	-0.101175	0.0585186	0.159693	3.76097e-05	hypo	GB47359	genebody
12	8348862	8348993	25	132	0.163997	0.167652	0.00365541	0.0230867	hyper	GB49394	genebody
12	8617938	8617961	5	24	0.10634	0.140741	0.0344012	0.00986757	hyper	GB49381	genebody
12	8903848	8903890	6	43	-0.175083	0.004632	0.179715	0.00779301	hypo	GB49362	genebody
12	9204795	9204965	19	171	0.270802	0.280879	0.0100773	2.68974e-05	hyper	GB52039	downstream
12	10239574	10239968	46	395	0.290897	0.305118	0.0142206	0.00271376	hyper	GB52067	genebody
12	10239574	10239968	46	395	0.290897	0.305118	0.0142206	0.00271376	hyper	GB52067-RA	downstream
12	10659756	10659968	20	213	0.253243	0.257648	0.00440554	0.00125241	hyper	GB52088	upstream
12	10679551	10679617	8	67	-0.148162	0.0308715	0.179034	1.49865e-05	hypo	GB52088	genebody
13	4089725	4089780	4	56	-0.124955	0.0100012	0.134956	0.0131906	hypo	GB40129	downstream
13	4089725	4089780	4	56	-0.124955	0.0100012	0.134956	0.0131906	hypo	GB40129-RA	upstream
13	4933979	4934044	19	66	0.149143	0.182722	0.0335793	0.00639935	hyper	GB40150	genebody
13	4934105	4934436	74	332	-0.394325	0.320734	0.715058	0.0211813	hypo	GB40150	genebody
13	4935871	4935938	19	68	0.202953	0.215336	0.0123833	0.005871	hyper	GB40150	downstream
13	4936459	4936509	14	51	0.129732	0.141581	0.0118491	0.000384605	hyper	GB40150	upstream
13	5070669	5070790	12	122	0.329239	0.345215	0.0159762	0.00458926	hyper	GB40154	genebody
13	5998114	5998170	17	57	0.26496	0.276392	0.0114315	0.0126694	hyper	GB53865	upstream
13	7744538	7744776	23	239	0.360455	0.367265	0.00680944	0.00131441	hyper	GB49925	genebody
13	7936594	7936819	47	226	0.166181	0.0191453	0.147036	0.000262	hypo	GB49854	genebody
13	8535307	8535395	4	89	0.127717	0.133863	0.00614616	0.0155681	hyper	GB49918	genebody
13	8634895	8635146	43	252	0.33645	0.347753	0.0113032	0.000728625	hyper	GB49918	upstream
14	770832	770984	13	153	0.339559	0.356122	0.0165631	0.00511412	hyper	GB49036	genebody
14	804831	804944	13	114	0.344354	0.357751	0.0133965	0.0045282	hyper	GB49036	genebody
14	1914212	1914238	4	27	0.117188	0.210292	0.0931037	0.0059295	hyper	GB48486	genebody
14	1921372	1921573	15	202	0.333409	0.342986	0.00957694	3.79905e-05	hyper	GB48486	genebody
14	2852225	2852460	9	236	0.123754	0.135353	0.011599	0.000154853	hyper	GB42262	genebody
14	3203900	3204115	36	216	0.280906	0.297767	0.0168611	0.00769062	hyper	GB43598	downstream
14	5094758	5094877	26	120	0.332734	0.340041	0.00730766	0.00501987	hyper	GB43701	genebody
14	7332136	7332211	10	76	-0.302563	0.040541	0.343104	0.00154218	hypo	GB54163	genebody
14	7803722	7803738	6	17	-0.146436	0.00650688	0.152943	0.00445894	hypo	GB52721	downstream
14	8035949	8035987	9	39	-0.344016	0.00520402	0.34922	0.000487499	hypo	GB52712	genebody
14	8303382	8303443	9	62	-0.331917	0.010025	0.341942	0.00410621	hypo	GB52773	genebody
14	9040887	9040930	9	44	0.398405	0.401899	0.00349393	0.00282496	hyper	GB41645	upstream
14	9992782	9992864	8	83	0.100241	0.105302	0.00506083	2.13569e-05	hyper	GB41731-RA	genebody
14	9992782	9992864	8	83	0.100241	0.105302	0.00506083	2.13569e-05	hyper	GB41731	genebody
14	10025395	10025590	8	196	0.201381	0.214864	0.0134832	0.000633629	hyper	GB41611	genebody
14	10070049	10070259	62	211	-0.230367	0.733985	0.964352	3.43712e-05	hypo	GB41735	genebody
15	413271	413307	8	37	0.381565	0.383132	0.00156673	5.31489e-05	hyper	GB47083	genebody
15	2234300	2234635	12	336	0.136882	0.145131	0.00824878	0.00145586	hyper	GB54441	upstream
15	3448546	3448593	8	48	0.113534	0.140205	0.0266715	0.00581903	hyper	GB49470	genebody
15	4478823	4479140	17	318	-0.325457	0.338665	0.0132078	2.85e-06	hypo	GB50532	genebody
15	4645492	4645604	14	113	-0.309473	0.0108246	0.320297	0.00160917	hypo	GB50580	downstream
15	4645492	4645604	14	113	-0.309473	0.0108246	0.320297	0.00160917	hypo	GB50580-RA	genebody
15	4855511	4856002	42	492	0.321824	0.335779	0.0139555	0.000442418	hyper	GB50584	genebody
15	4855511	4856002	42	492	0.321824	0.335779	0.0139555	0.000442418	hyper	GB50584-RA	upstream
15	4856667	4856808	22	142	0.29361	0.297086	0.00347585	0.000142671	hyper	GB50584	upstream
15	5681270	5681509	5	240	-0.340098	0.428028	0.0879295	1.22568e-05	hypo	GB54477	genebody
15	6888043	6888089	9	47	-0.152693	0.00425044	0.156943	0.00053159	hypo	GB50157	genebody
15	7168092	7168476	10	385	-0.194216	0.0637753	0.257991	0.00797104	hypo	GB50064	genebody
15	7315468	7315481	4	14	-0.193642	0.0101317	0.203773	0.0181759	hypo	GB50170	genebody
15	7453394	7453471	10	78	-0.332448	0.00810068	0.340548	0.00986661	hypo	GB50048	upstream
15	7453394	7453471	10	78	-0.332448	0.00810068	0.340548	0.00986661	hypo	GB50048-RA	upstream
15	7731530	7731544	6	15	-0.31523	0.00650215	0.321732	0.000359237	hypo	GB50041	downstream
15	7731530	7731544	6	15	-0.31523	0.00650215	0.321732	2.21791e-05	hypo	GB50191	genebody
15	8142491	8142637	7	147	-0.102202	0.0295929	0.131795	4.73212e-05	hypo	GB50222	downstream
15	8593982	8594142	10	161	0.155143	0.201005	0.0458621	0.00312604	hyper	GB49977	genebody
15	8966475	8966574	24	100	0.326894	0.337779	0.0108843	7.00194e-06	hyper	GB49966	genebody
15	9116100	9116518	14	419	-0.213121	0.0528136	0.265934	0.00219149	hypo	GB49965	genebody
15	9941391	9941483	13	93	0.174538	0.450992	0.276454	0.00938446	hyper	GB49934	genebody
15	9941391	9941483	13	93	0.174538	0.450992	0.276454	0.00938446	hyper	GB49934-RA	genebody
16	128611	128725	7	115	0.116868	0.230846	0.113978	5.59419e-05	hyper	GB40298	genebody
16	2066815	2066864	5	50	0.117514	0.20084	0.0833256	0.0211449	hyper	GB54359	genebody
16	2421779	2422248	35	470	0.100011	0.106879	0.00686778	0.000170687	hyper	GB51300	genebody
16	3410369	3410491	24	123	-0.173404	0.245731	0.419135	0.000405875	hypo	GB51325-RA	genebody
16	3410369	3410491	24	123	-0.173404	0.245731	0.419135	0.000405875	hypo	GB51325	upstream
16	3410369	3410491	24	123	-0.173404	0.245731	0.419135	0.00605412	hypo	GB51326	genebody
16	3415926	3415955	4	30	0.202697	0.222905	0.0202079	0.000438951	hyper	GB51284	downstream
16	3415926	3415955	4	30	0.202697	0.222905	0.0202079	0.0156003	hyper	GB51326-RA	genebody
16	3415926	3415955	4	30	0.202697	0.222905	0.0202079	0.0156003	hyper	GB51326	genebody
16	3962986	3963025	10	40	-0.136972	0.00736658	0.144338	9.71081e-05	hypo	GB51258	genebody
16	4059276	4059296	4	21	0.113258	0.153998	0.040741	0.00500032	hyper	GB51249	genebody
16	4617006	4617081	7	76	0.120633	0.195395	0.0747613	3.43467e-05	hyper	GB47573	downstream
16	4617006	4617081	7	76	0.120633	0.195395	0.0747613	6.88257e-06	hyper	GB47574	genebody
16	4617006	4617081	7	76	0.120633	0.195395	0.0747613	6.88257e-06	hyper	GB47574-RA	downstream
16	4708595	4709030	35	436	0.167306	0.183552	0.0162458	0.00456832	hyper	GB47566	genebody
16	4812812	4812966	25	155	0.138257	0.142238	0.00398088	0.00483293	hyper	GB47558	downstream
16	4812812	4812966	25	155	0.138257	0.142238	0.00398088	0.00483293	hyper	GB47558-RA	genebody
16	5329565	5329594	12	30	-0.311221	0.0201728	0.331394	0.00307293	hypo	GB45619	genebody
16	5446016	5446173	43	158	0.315026	0.319167	0.00414044	0.00449537	hyper	GB45619	genebody
16	6241962	6242167	29	206	-0.120633	0.195395	0.0747613	4.33701e-05	hypo	GB41225	upstream
GroupUn4373	87	747	105	661	0.235485	0.268181	0.0326965	0.000132743	hyper	GB51951	genebody
GroupUn3017	113	218	10	106	0.110182	0.177808	0.0676259	6.72631e-06	hyper	GB41927	downstream
GroupUn3017	113	218	10	106	0.110182	0.177808	0.0676259	6.72631e-06	hyper	GB41927-RA	upstream
GroupUn3835	214	475	15	262	0.343323	0.377051	0.0337275	1.50839e-07	hyper	GB48714	genebody
GroupUn5085	293	339	5	47	0.167349	0.170631	0.00328219	2.39167e-05	hyper	GB55047	downstream
GroupUn4522	544	590	8	47	-0.155688	0.00156193	0.15725	5.42432e-06	hypo	GB52964	genebody
GroupUn4505	550	558	4	9	-0.148073	0.151725	0.299797	1.58107e-05	hypo	GB46401	genebody
GroupUn2382	806	832	7	27	-0.333755	0.0109883	0.344743	0.000107768	hypo	GB48493	genebody
GroupUn5028	933	1034	9	102	-0.322285	0.015659	0.337944	0.00250099	hypo	GB45990-RA	upstream
GroupUn5028	933	1034	9	102	-0.322285	0.015659	0.337944	0.00250099	hypo	GB45990	genebody
GroupUn261	983	1240	24	258	0.280711	0.288684	0.00797253	0.00357601	hyper	GB41382	downstream
GroupUn3754	1087	1321	47	235	0.325002	0.333951	0.00894855	0.00344099	hyper	GB47133	upstream
GroupUn3754	1087	1321	47	235	0.325002	0.333951	0.00894855	0.00344099	hyper	GB47133-RA	genebody
GroupUn3796	1225	1328	14	104	0.118004	0.155257	0.0372536	6.65888e-05	hyper	GB42935	downstream
GroupUn869	1417	1506	6	90	0.327604	0.337055	0.00945029	0.000142517	hyper	GB52139	genebody
GroupUn475	1426	1463	6	38	-0.266478	0.0144689	0.280947	0.000253734	hypo	GB43396	genebody
GroupUn261	1545	1885	24	341	0.184367	0.230979	0.0466114	5.6795e-05	hyper	GB41382	genebody
GroupUn1766	1587	1774	21	188	0.32471	0.336182	0.0114722	0.00239231	hyper	GB47911	genebody
GroupUn869	1932	2016	10	85	0.317884	0.334362	0.0164785	0.0181412	hyper	GB52139	genebody
GroupUn228	2400	2636	22	237	0.116185	0.187527	0.0713421	0.000381735	hyper	GB54564	genebody
GroupUn4709	2740	2953	42	214	0.320917	0.352717	0.0317998	0.0015214	hyper	GB41014	downstream
GroupUn2480	3122	3187	9	66	0.128829	0.227091	0.0982618	0.000359535	hyper	GB52856	genebody
GroupUn408	3225	3412	39	188	0.269909	0.288179	0.0182693	2.13793e-05	hyper	GB43675	upstream
GroupUn690	3501	3534	9	34	0.109616	0.159509	0.0498932	3.31703e-05	hyper	GB49823-RA	genebody
GroupUn690	3501	3534	9	34	0.109616	0.159509	0.0498932	3.31703e-05	hyper	GB49823	downstream
GroupUn844	4076	4300	23	225	0.105752	0.130085	0.024333	8.87474e-06	hyper	GB46346	genebody
GroupUn326	4417	4614	29	198	0.329266	0.341214	0.0119484	0.00223213	hyper	GB52898	upstream
GroupUn3252	6519	6661	29	143	0.101682	0.112687	0.0110049	5.44931e-05	hyper	GB50315	downstream
GroupUn221	7061	7203	15	143	0.101603	0.228494	0.126891	0.00083925	hyper	GB52563	genebody
GroupUn166	7859	8072	9	214	0.104956	0.156369	0.0514137	0.000237029	hyper	GB41581	downstream
GroupUn4561	8427	8556	19	130	0.32744	0.366844	0.0394042	1.3854e-05	hyper	GB52243	genebody
GroupUn166	8626	8696	10	71	0.150124	0.222622	0.0724975	0.000147911	hyper	GB41581	upstream
GroupUn135	9011	9254	79	244	-0.196145	0.468614	0.66476	3.09858e-05	hypo	GB55896	genebody
GroupUn135	9011	9254	79	244	-0.196145	0.468614	0.66476	0.0154064	hypo	GB55897-RA	upstream
GroupUn135	9011	9254	79	244	-0.196145	0.468614	0.66476	0.0154064	hypo	GB55897	downstream
GroupUn11	17705	18213	21	509	0.101429	0.133563	0.0321337	0.000378608	hyper	GB47902	genebody
GroupUn179	17906	18222	28	317	0.320132	0.33975	0.0196176	0.000395706	hyper	GB41933	genebody
GroupUn308	18697	19011	18	315	0.137932	0.182906	0.0449735	3.76772e-05	hyper	GB48193	genebody
GroupUn102	19127	19523	16	397	0.245803	0.291641	0.0458379	9.24762e-05	hyper	GB46322	genebody
GroupUn17	19849	19934	10	86	-0.308588	0.0154628	0.32405	2.39922e-05	hypo	GB42404	genebody
GroupUn254	25323	25459	30	137	0.240924	0.294244	0.0533195	4.2877e-06	hyper	GB47810	genebody
GroupUn32	26348	26682	28	335	0.102534	0.128372	0.0258377	8.02183e-07	hyper	GB51477	downstream
GroupUn93	27198	27236	6	39	-0.18109	0.00415992	0.18525	1.89814e-06	hypo	GB51879	genebody
GroupUn98	30338	30467	15	130	0.162681	0.289853	0.127172	0.00454499	hyper	GB43331	genebody
GroupUn61	64448	64775	11	328	0.111893	0.189783	0.0778893	3.27407e-05	hyper	GB41591	upstream
GroupUn22	87453	87540	6	88	0.382437	0.399332	0.0168954	3.65575e-05	hyper	GB52253	genebody
GroupUn22	87453	87540	6	88	0.382437	0.399332	0.0168954	0.00303559	hyper	GB52258	genebody
GroupUn104	88486	88594	15	109	0.112659	0.183672	0.0710131	0.000893664	hyper	GB52248	genebody
GroupUn61	101577	101735	10	159	0.328378	0.419803	0.0914251	0.0128615	hyper	GB41592	genebody
GroupUn14	165440	165601	11	162	0.111935	0.149391	0.0374563	1.52869e-06	hyper	GB48837	genebody
GroupUn5	241992	242167	31	176	0.102467	0.148217	0.0457504	1.31353e-05	hyper	GB48200	upstream
