# Supplementary material for: Epigenetic Modifications May Regulate the Activation of the Hypopharyngeal Gland of Honeybees (Apis Mellifera) During Winter
Source: Front Genet. 2020 Feb 12;11:46. doi: 10.3389/fgene.2020.00046 (PMC7029738; doi:10.3389/fgene.2020.00046)
Supplement: Supplementary file 6 [file Table_2.xlsx]

## Sheet:  Candidate genes
		File S2. Seven functional genes of DMGs and DEGs with negative correlation
Chromosome	Gene ID	Start site	End site	WB_average_meth_level	SB_average_meth_level	Meth_diff	p-value	meth_direction	mRNA	Description	exp_direction	Fold change (SB/WB)	p-value
6	GB47931	2909473	2909676	0.457037	0.0522022	-0.404835	0.000350769	Hypo	XM_026445503.1	headcase	Up	6.68352	0.03
7	GB48301	6920550	6920752	0.234333	0.00421841	-0.230114	0.00671214	Hypo	XM_001122804.3	FOXO	Up	3.08657	0.003
12	102655737	5602740	5602948	0.350813	0.0122251	-0.338588	4.09492e-06	Hypo	XM_006563130.3	N-cadherin	Up	2.27142	0.042
13	GB49854	7936594	7936819	0.166181	0.0191453	-0.147036	0.000262	Hypo	NM_001011598.1	Alpha-amylase	Up	3.08452	0.05
15	GB50532	4478823	4479140	0.338665	0.0132078	-0.325457	2.85e-06	Hypo	XM_006560986.3	ARX	Up	4.08716	0.048
15	GB54477	5681270	5681509	0.428028	0.0879295	-0.340098	1.22568e-05	Hypo	XM_026441432.1	EGFR	Up	5.60124	0.013
16	GB41225	6241962	6242167	0.195395	0.0747613	-0.120633	4.33701e-05	Hypo	XM_394391.7	Aquaporin	Up	4.01019	0.045

## Sheet: Gene-specific primers
Gene-specific primers used in this study
GeneID	mRNA	Description	Forward (5'-3')	Reverse (5'-3')	Tm (°C)	Production (bp)
GB47931	XM_026445503.1	headcase	TTCGAGCGGTTTACACGGAA	GAAGCGCTGCGAGAGTAGAT	60	174
GB48301	XM_001122804.3	FOXO	GAATTCGTTGTCACCGCCAG	TCTGTTCGTCAAGTCTAGAGGC	60	198
102655737	XM_006563130.3	N-cadherin	AAAGCCGAGTCTTCTTCCGA	CAAGGCGGGTGGATACCATT	59	112
GB49854	NM_001011598.1	Alpha-amylase	CTGTCCTAATGCATTATCTGGC	AATCTCGGCAGCATACGGAA	58	177
GB50532	XM_006560986.3	ARX	TGTTCACTTCACCGGCATGT	CTGACACAGCAGACACTGGT	60	180
GB54477	XM_026441432.1	EGFR	TTCATCATGAGCCGAGAGCC	GTGTTTCCGTGCAGCATTGT	60	198
GB41225	XM_394391.7	Aquaporin	GTGATGCCTGACCGGACATT	ATGCTTGGGCTGCGATAAGT	61	181
AB023025	AB023025	A. mellifera β-actin	AGGAATGGAAGCTTGCGGTA	AATTTTCATGGTGGATGGTGC	60	181
